# Supplementary material for: Variation in winter site fidelity within and among individuals influences movement behavior in a partially migratory ungulate
Source: PLoS One. 2021 Sep 30;16(9):e0258128. doi: 10.1371/journal.pone.0258128 (PMC8483381; doi:10.1371/journal.pone.0258128)
Supplement: S3 Appendix — S1 Metadata. Description of the data files contained in S3 Appendix. S1 Data. Caribou movement data summary file. Summary.csv file containing data for the 164 caribou-years of Teshekpuk Caribou Herd movement data analyzed in this study. S2 Data. TCH winter population-level utilization distribution raster. Raster file in GeoTiff format depicting the population-level winter utilization distribution for the Teshekpuk Caribou Herd, as shown in S2 Appendix: S5 Fig. (ZIP) [file pone.0258128.s003.zip]

Archive with 3 entries (3 files):
- S1Data.csv
- S1Metadata.pdf
- S2Data.tif
