# Supplementary material for: Variation in winter site fidelity within and among individuals influences movement behavior in a partially migratory ungulate
Source: PLoS One. 2021 Sep 30;16(9):e0258128. doi: 10.1371/journal.pone.0258128 (PMC8483381; doi:10.1371/journal.pone.0258128)
Supplement: S3 Appendix — S1 Metadata. Description of the data files contained in S3 Appendix. S1 Data. Caribou movement data summary file. Summary.csv file containing data for the 164 caribou-years of Teshekpuk Caribou Herd movement data analyzed in this study. S2 Data. TCH winter population-level utilization distribution raster. Raster file in GeoTiff format depicting the population-level winter utilization distribution for the Teshekpuk Caribou Herd, as shown in S2 Appendix: S5 Fig. (ZIP) [file pone.0258128.s003.zip › S1Data.csv]

id	year	fix_interval	nobs	start_date	end_date	mvmt_class	winter_coarse	winter_fine	fall_start	fall_end	fall_duration	fall_dist_euc_km	fall_dist_path_km	fall_directedness	spring_start	spring_end	spring_duration	spring_dist_euc_km	spring_dist_path_km	spring_directedness
0203_2008	2008	2	4365	2008-07-01 08:00:00	2009-06-30 22:00:00	migrant	Coastal	W_Coastal	2008-09-29 18:00:35	2008-11-22 08:00:31	53.6249537037037	221.864533237058	552.130922559193	0.401833196026569	2009-04-29 16:00:28	2009-05-21 20:00:35	22.1667476851852	157.068929463801	168.178576004897	0.93394136872242
0203_2009	2009	2	4240	2009-07-01 00:00:00	2010-06-20 22:00:00	migrant	Coastal	W_Coastal	2009-09-24 20:00:36	2009-11-17 08:00:48	53.5418055555556	105.853369089058	429.15870563745	0.24665320241338	2010-04-13 00:00:33	2010-06-01 04:00:35	49.1666898148148	115.397695767055	172.292112949054	0.669779328791315
0308_2007	2007	2	4364	2007-07-01 00:00:00	2008-06-28 22:01:00	migrant	Brooks	E_Brooks	2007-09-07 00:00:36	2007-12-22 10:00:36	106.458333333333	246.48432170725	760.905692686024	0.323935441772228	2008-05-06 00:00:36	2008-06-09 00:00:37	34.0000115740741	228.144200417902	395.807411972721	0.576402041793058
0308_2008	2008	2	4360	2008-07-01 08:00:00	2009-06-30 22:01:00	migrant	Brooks	W_Brooks	2008-10-02 16:00:34	2008-11-07 18:00:35	36.1250115740741	469.637496985865	662.772618965857	0.70859520074721	2009-05-02 06:00:34	2009-06-07 16:00:49	36.4168402777778	383.519329434184	425.377470611223	0.901597653686516
0308_2009	2009	2	4339	2009-07-01 00:00:00	2010-06-30 22:00:00	migrant	Coastal	W_Coastal	2009-09-24 22:01:05	2009-11-17 20:00:39	53.9580324074074	261.999962927314	502.551135738179	0.52133990811198	2010-05-25 00:00:35	2010-06-03 20:00:42	9.83341435185185	84.4828777564147	89.7689861540481	0.941114313260014
0401_2004	2004	3	2867	2004-07-05 09:00:00	2005-06-30 21:00:00	resident	Coastal	E_Coastal	NA	NA	NA	NA	NA	NA	NA	NA	NA	NA	NA	NA
0401_2007	2007	2	4359	2007-07-01 00:00:00	2008-06-30 22:00:00	resident	Coastal	E_Coastal	NA	NA	NA	NA	NA	NA	NA	NA	NA	NA	NA	NA
0401_2008	2008	2	3939	2008-07-01 00:00:00	2009-06-30 22:00:00	migrant	Coastal	W_Coastal	2008-09-22 18:00:37	2008-12-09 04:00:54	77.4585300925926	127.847056043464	373.497637259517	0.342296826779208	2009-04-26 14:00:36	2009-05-14 00:00:35	17.4166550925926	94.7887761542163	118.766266424599	0.798111947169732
0401_2009	2009	8	1075	2009-07-01 00:00:00	2010-06-30 16:00:00	migrant	Coastal	W_Coastal	2009-09-25 08:00:50	2009-11-11 16:00:36	47.374837962963	172.064527911967	462.5283651617	0.372008596384814	2010-05-30 16:00:36	2010-06-02 16:02:59	3.00165509259259	24.1301079855582	25.1315802884483	0.960150842430291
0401_2010	2010	8	1055	2010-07-01 00:00:00	2011-06-30 16:00:00	migrant	Coastal	W_Coastal	2010-09-26 00:00:55	2010-10-28 16:00:36	32.6664467592593	143.142562632222	254.3055995867	0.562876172859974	2011-05-20 16:00:35	2011-06-06 16:00:36	17.0000115740741	96.5055705636082	116.066189728825	0.831470136041182
0402_2004	2004	3	2881	2004-07-05 09:00:00	2005-06-30 21:00:00	migrant	Coastal	W_Coastal	2004-09-17 12:00:41	2004-12-20 21:00:38	94.4166319444444	102.769193628466	1077.60951426351	0.0953677489556164	2005-05-16 06:00:40	2005-05-29 03:00:37	12.8749652777778	18.0856348297962	85.2058436879312	0.21225815093194
0402_2007	2007	2	4367	2007-07-01 00:00:00	2008-06-28 22:01:00	resident	Coastal	E_Coastal	NA	NA	NA	NA	NA	NA	NA	NA	NA	NA	NA	NA
0402_2008	2008	2	4335	2008-07-01 08:00:00	2009-06-30 22:00:00	migrant	Coastal	W_Coastal	2008-10-03 04:01:05	2008-11-18 02:01:05	45.9583333333333	76.9439393373766	636.867146078725	0.120816311237172	2009-04-29 16:01:04	2009-05-22 06:00:38	22.5830324074074	142.243288376131	193.813914006291	0.733916804195565
0402_2009	2009	8	1083	2009-07-01 00:00:00	2010-06-30 16:01:00	migrant	Coastal	W_Coastal	2009-09-19 00:00:35	2009-11-25 00:00:59	67.0419444444444	87.9702854267976	624.983869062306	0.140756089527213	2010-04-17 08:00:35	2010-05-30 16:00:35	43.3333333333333	81.9161745140262	125.149490373146	0.654546608777908
0402_2010	2010	8	1071	2010-07-01 00:00:00	2011-06-30 16:00:00	migrant	Coastal	W_Coastal	2010-09-21 08:00:37	2010-10-29 00:00:35	37.6666435185185	23.3518353969117	489.802616497765	0.0476760119492304	2011-05-25 08:00:42	2011-06-19 16:00:38	25.333287037037	117.547635820336	157.920565313497	0.744346599741366
0402_2011	2011	2	4378	2011-07-01 00:00:00	2012-06-30 22:00:00	migrant	Brooks	E_Brooks	2011-09-15 00:00:35	2011-12-09 20:02:28	85.8763078703704	388.629762662358	1027.76298691085	0.37813169729965	2012-04-19 00:00:52	2012-06-16 04:00:34	58.1664583333333	308.445756857021	424.672180730825	0.726314957401287
0402_2012	2012	2	4372	2012-07-01 00:00:00	2013-06-30 22:00:00	migrant	Coastal	W_Coastal	2012-09-27 06:00:34	2012-12-01 10:00:34	65.2083333333333	38.7292344766065	338.292193082919	0.114484564729857	2013-05-25 20:00:33	2013-06-09 20:00:34	15.0000115740741	59.5289613938062	123.27756066314	0.482885620656228
0403_2004	2004	3	2854	2004-07-05 09:00:00	2005-06-30 21:00:00	resident	Coastal	E_Coastal	NA	NA	NA	NA	NA	NA	NA	NA	NA	NA	NA	NA
0404_2004	2004	3	2822	2004-07-05 09:00:00	2005-06-30 21:01:00	resident	Coastal	E_Coastal	NA	NA	NA	NA	NA	NA	NA	NA	NA	NA	NA	NA
0404_2007	2007	2	4360	2007-07-01 00:01:00	2008-06-30 22:01:00	resident	Coastal	E_Coastal	NA	NA	NA	NA	NA	NA	NA	NA	NA	NA	NA	NA
0404_2008	2008	2	4327	2008-07-01 00:00:00	2009-06-30 22:00:00	migrant	Coastal	W_Coastal	2008-10-01 02:00:37	2008-10-19 00:00:55	17.916875	221.372510379341	251.745885705745	0.879349069633233	2009-04-05 02:00:35	2009-05-09 22:00:35	34.8333333333333	97.5277425382036	162.201357011164	0.601275749693579
0404_2009	2009	8	1001	2009-07-01 00:00:00	2010-06-02 00:00:00	other	Coastal	W_Coastal	NA	NA	NA	NA	NA	NA	NA	NA	NA	NA	NA	NA
0405_2004	2004	3	2871	2004-07-05 09:00:00	2005-06-30 21:00:00	migrant	Brooks	E_Brooks	2004-09-25 15:00:38	2004-10-29 18:00:38	34.125	243.644912847495	385.731214022058	0.631644274537664	2005-04-25 21:00:37	2005-06-10 00:00:39	45.1250231481481	249.86466574438	363.394893089301	0.687584417106758
0406_2004	2004	3	2868	2004-07-05 09:01:00	2005-06-30 21:01:00	migrant	Brooks	E_Brooks	2004-09-06 06:00:38	2004-10-26 18:01:06	50.5003240740741	201.652782549187	424.612619700639	0.474910007835746	2005-04-25 03:00:38	2005-06-12 00:00:55	47.8751967592593	282.611564129908	414.916494975224	0.681128775434159
0406_2008	2008	2	4297	2008-07-01 08:00:00	2009-06-24 22:00:00	migrant	Brooks	W_Brooks	2008-10-04 04:02:05	2008-11-25 08:00:36	52.2073032407407	280.895729727147	671.442677501735	0.418346553085198	2009-04-30 00:00:19	2009-06-03 02:01:05	34.0838657407407	372.522344665766	420.448472881012	0.8860118865771
0407_2004	2004	3	2878	2004-07-05 09:01:00	2005-06-30 21:00:00	resident	Coastal	E_Coastal	NA	NA	NA	NA	NA	NA	NA	NA	NA	NA	NA	NA
0408_2004	2004	3	2873	2004-07-05 09:00:00	2005-06-30 21:01:00	migrant	Brooks	E_Brooks	2004-09-30 15:00:38	2004-11-02 06:00:38	32.6666666666667	200.250393120154	360.807560212853	0.555006089678441	2005-04-25 21:00:38	2005-06-07 06:00:37	42.3749884259259	195.015676346714	258.894393046827	0.753263421627836
0408_2008	2008	2	4366	2008-07-01 08:00:00	2009-06-30 22:00:00	migrant	Coastal	W_Coastal	2008-09-28 20:00:34	2008-12-17 22:00:35	80.1250115740741	167.142294877102	510.659832431709	0.327306524347505	2009-04-27 08:00:40	2009-05-23 02:00:35	25.7499421296296	207.243251088719	232.681082397234	0.890675120441949
0408_2009	2009	2	4250	2009-07-01 00:00:00	2010-06-20 22:00:00	migrant	Coastal	W_Coastal	2009-09-16 04:00:41	2009-11-09 22:00:53	54.7918055555556	170.412608310986	467.578985407092	0.36445737218626	2010-04-10 02:00:23	2010-05-31 00:00:41	50.916875	88.396836799268	158.683627358598	0.557063373649169
0408_2012	2012	2	2432	2012-07-01 00:00:00	2013-06-30 22:00:00	migrant	Coastal	W_Coastal	2012-10-26 22:00:43	2012-11-04 08:00:50	8.45841435185185	80.8860012726474	83.4453794228963	0.969328701385871	2013-05-25 16:00:36	2013-06-08 20:00:48	14.1668055555556	75.5263415838077	101.725751169809	0.742450566501425
0408_2013	2013	2	2538	2013-07-01 00:00:00	2014-06-30 22:00:00	migrant	Coastal	W_Coastal	2013-11-19 22:00:36	2014-01-12 20:00:38	53.9166898148148	193.903985835459	294.750875684519	0.657857200203878	2014-04-28 20:00:36	2014-05-31 06:00:36	32.4166666666667	63.7883360645121	121.634220287554	0.52442754936654
0408_2014	2014	2	1804	2014-07-01 00:00:00	2015-06-21 08:00:00	resident	Coastal	E_Coastal	NA	NA	NA	NA	NA	NA	NA	NA	NA	NA	NA	NA
0408_2015	2015	3	1666	2015-07-01 00:00:00	2016-06-30 21:00:00	resident	Coastal	E_Coastal	NA	NA	NA	NA	NA	NA	NA	NA	NA	NA	NA	NA
0409_2004	2004	3	2864	2004-07-05 09:00:00	2005-06-30 21:00:00	migrant	Brooks	E_Brooks	2004-09-26 00:01:24	2004-11-24 21:00:38	59.9161342592593	244.28102216489	408.647801776563	0.597778872424856	2005-04-28 21:00:38	2005-06-10 09:01:06	42.5003240740741	223.414777474986	449.55530595383	0.496968391911118
0410_2004	2004	3	2851	2004-07-05 09:01:00	2005-06-30 21:00:00	migrant	Brooks	E_Brooks	2004-09-13 21:00:38	2004-12-09 21:00:37	87.0416550925926	242.243490080431	781.199244281611	0.310091813136861	2005-04-23 18:00:38	2005-06-05 12:01:06	42.7503240740741	204.832283597012	358.78750938346	0.570901378225221
0501_2011	2011	2	4385	2011-07-01 00:00:00	2012-06-30 22:01:00	migrant	Brooks	E_Brooks	2011-10-06 02:00:49	2011-11-28 06:00:48	53.2083217592593	328.095423670265	708.633955360597	0.462997039851568	2012-04-03 06:00:49	2012-06-03 06:00:53	61.0000462962963	312.826578192751	431.603076418254	0.724801548656246
0502_2011	2011	2	4392	2011-07-01 00:00:00	2012-06-30 22:00:00	migrant	Brooks	E_Brooks	2011-09-30 12:00:35	2011-11-11 08:00:35	41.875	227.47037727423	546.233006337835	0.416434698443586	2012-05-10 20:00:36	2012-06-08 04:01:23	28.3338773148148	246.458531995066	312.001412151657	0.78992761697908
0502_2012	2012	2	4380	2012-07-01 00:00:00	2013-06-30 22:01:00	migrant	Brooks	W_Brooks	2012-10-06 10:00:35	2012-11-17 20:00:59	42.4586111111111	477.963941429108	669.393730252028	0.714025124270515	2013-05-21 16:00:36	2013-06-21 18:00:36	31.0833333333333	417.113342718735	457.699309010164	0.911326135975162
0502_2013	2013	2	4351	2013-07-01 00:00:00	2014-06-30 22:00:00	migrant	Coastal	E_Coastal	2013-09-01 22:00:36	2013-10-19 16:00:35	47.7499884259259	136.685358919557	451.889986014322	0.302474857044576	2014-05-12 08:00:35	2014-05-16 16:00:35	4.33333333333333	36.5860531500441	39.9370428886845	0.91609319327972
0510_2008	2008	2	3530	2008-07-01 00:00:00	2009-06-24 16:00:00	migrant	Coastal	W_Coastal	2008-09-29 18:00:37	2008-11-10 06:00:37	41.5416666666667	160.755766382878	283.688743918708	0.566662477200515	2009-04-18 20:00:36	2009-05-30 04:00:35	41.3333217592593	214.568218118955	260.887066664	0.822456325116723
0510_2009	2009	12	698	2009-07-01 09:01:00	2010-06-14 23:01:00	migrant	Coastal	W_Coastal	2009-09-29 11:00:36	2009-11-19 11:00:36	51.0416666666667	99.4248644482775	265.075282169814	0.375081613172003	NA	NA	NA	NA	NA	NA
0511_2008	2008	2	4300	2008-07-01 00:00:00	2009-06-24 22:00:00	migrant	Coastal	W_Coastal	2008-09-14 02:01:23	2008-10-17 22:00:22	33.8326273148148	62.362037653445	212.666761343636	0.293238291021311	2009-04-30 00:00:15	2009-05-30 12:00:42	30.5003125	101.613422005434	142.316992590471	0.713993600875442
0511_2009	2009	12	729	2009-07-01 13:01:00	2010-06-30 21:00:00	migrant	Coastal	W_Coastal	2009-09-25 23:00:36	2009-11-26 23:00:40	62.041712962963	72.2642666702626	483.37199926138	0.149500316072686	2010-04-16 11:00:35	2010-06-08 23:00:35	53.5	86.9563661839963	173.503913553279	0.501178125629392
0511_2010	2010	12	727	2010-07-01 09:01:00	2011-06-30 21:00:00	migrant	Coastal	W_Coastal	2010-09-02 23:00:50	2010-12-15 11:00:36	103.54150462963	33.6363684529595	564.675294294899	0.0595676290299909	2011-06-07 11:01:04	2011-06-13 11:00:19	5.99947916666667	23.0973357634844	28.2945029747134	0.816318837059139
0511_2011	2011	12	726	2011-07-01 09:00:00	2012-06-30 22:00:00	migrant	Coastal	E_Coastal	2011-09-28 23:00:35	2011-11-09 11:02:05	41.5427083333333	111.096002506322	318.447931308977	0.348867088097143	2012-05-15 11:00:36	2012-05-22 11:00:36	7	29.1091591827209	35.6662407264864	0.816154396701077
0511_2012	2012	2	4379	2012-07-01 00:00:00	2013-06-30 22:00:00	migrant	Coastal	W_Coastal	2012-10-02 16:00:36	2012-12-18 22:00:36	77.2916666666667	49.3778967685015	698.446813766391	0.0706967170516965	2013-05-09 14:00:36	2013-06-11 18:00:36	33.1666666666667	67.1947156820041	121.329757135728	0.553818925120201
0511_2013	2013	2	4379	2013-07-01 00:00:00	2014-06-30 22:01:00	migrant	Coastal	W_Coastal	2013-08-26 20:00:55	2013-11-07 00:00:48	72.2082523148148	33.6404044979701	524.134686354889	0.0641827480106752	2014-05-03 22:00:36	2014-05-23 08:01:07	19.417025462963	57.1777442383542	74.8206833556079	0.764197033146565
0514_2011	2011	2	2410	2011-07-01 00:00:00	2012-06-30 22:00:00	migrant	Coastal	W_Coastal	2011-09-25 18:00:35	2011-10-26 18:01:05	31.0003472222222	109.816043397167	197.816148745732	0.555141954251274	2012-05-15 20:01:04	2012-06-02 22:00:34	18.0829861111111	86.2413352716987	132.26685484473	0.652025296684785
0515_2010	2010	2	4341	2010-07-01 00:00:00	2011-06-30 22:00:00	migrant	Coastal	W_Coastal	2010-09-30 12:00:35	2010-11-25 04:00:34	55.7083217592593	197.845304551509	331.930081978398	0.596045117008661	2011-04-28 08:00:40	2011-06-04 02:00:25	36.7498263888889	156.449315290078	213.130166891151	0.734055237567469
0515_2011	2011	2	4386	2011-07-01 00:00:00	2012-06-30 22:00:00	migrant	Brooks	E_Brooks	2011-09-29 12:00:52	2011-12-02 00:00:42	63.5415509259259	261.298974960047	819.236499018072	0.31895426445628	2012-05-03 08:00:35	2012-06-21 08:01:04	49.0003356481481	348.81167689047	488.052014745482	0.714701848065056
0515_2012	2012	2	3897	2012-07-01 00:00:00	2013-05-22 02:00:00	migrant	Coastal	W_Coastal	2012-09-29 02:00:36	2012-12-09 20:00:33	71.7916319444444	116.83368993075	500.110259442353	0.233615863151908	NA	NA	NA	NA	NA	NA
0517_2011	2011	2	4380	2011-07-01 00:00:00	2012-06-30 22:00:00	migrant	Brooks	E_Brooks	2011-09-25 00:00:34	2011-10-22 22:00:43	27.9167708333333	260.88016662055	362.630934555115	0.719409575304449	2012-05-12 06:00:42	2012-05-27 16:00:41	15.4166550925926	97.8373623358494	122.253382070525	0.800283482377686
0601_2009	2009	12	631	2009-07-01 09:00:00	2010-05-16 11:00:00	migrant	Coastal	W_Coastal	2009-09-24 11:01:05	2009-11-11 11:00:35	48.0413194444444	169.801804410296	469.575892124448	0.361606733348428	NA	NA	NA	NA	NA	NA
0604_2011	2011	12	724	2011-07-01 09:00:00	2012-06-30 22:00:00	migrant	Coastal	W_Coastal	2011-09-26 11:00:25	2011-10-17 23:01:04	21.5004513888889	64.0257420346882	150.330059285673	0.42590112941431	2012-05-16 11:00:20	2012-06-01 11:00:35	16.0001736111111	77.5193471088374	142.322976168908	0.544672049415534
0605_2010	2010	12	721	2010-07-01 09:00:00	2011-06-30 21:01:00	migrant	Coastal	E_Coastal	2010-10-03 23:00:36	2010-10-18 23:00:36	15	49.658637798672	121.531715338504	0.408606409120098	2011-05-25 11:00:47	2011-06-11 23:00:35	17.4998611111111	36.2661905788538	78.2468666880133	0.463484253285882
0606_2012	2012	2	4378	2012-07-01 00:00:00	2013-06-30 22:00:00	migrant	Coastal	W_Coastal	2012-09-27 16:00:49	2012-12-02 04:00:36	65.5415162037037	87.0436558237932	613.115305993863	0.141969471277014	2013-06-11 14:00:36	2013-06-14 16:00:36	3.08333333333333	30.2841769103188	31.8687159096422	0.950279170211436
0612_2009	2009	8	1066	2009-07-01 00:00:00	2010-06-21 16:00:00	migrant	Coastal	W_Coastal	2009-09-25 00:00:35	2009-11-29 00:00:54	65.0418865740741	254.292426162409	621.102292596258	0.409421168129079	2010-05-26 16:00:35	2010-06-10 16:01:06	15.0003587962963	65.0303248621952	81.2256014059358	0.80061364565585
0616_2006	2006	2	3696	2006-07-09 08:00:00	2007-05-14 00:00:00	migrant	Coastal	E_Coastal	2006-10-04 00:00:37	2006-10-31 00:00:37	27.0416666666667	115.4523582936	175.879396928864	0.656429123078559	NA	NA	NA	NA	NA	NA
0617_2006	2006	2	4160	2006-07-11 08:01:00	2007-06-24 22:00:00	migrant	Coastal	E_Coastal	2006-10-04 00:00:37	2006-11-28 06:00:19	55.2914583333333	112.343913310896	443.072166002126	0.25355669331383	2007-05-20 02:02:31	2007-05-25 04:00:37	5.08201388888889	14.8165617236158	16.4816282537675	0.898974391090816
0618_2006	2006	2	4225	2006-07-09 08:00:00	2007-06-30 22:01:00	migrant	Coastal	E_Coastal	2006-10-02 02:01:05	2006-11-02 18:00:36	31.7079976851852	31.1964036592233	210.417466819634	0.14825957241451	2007-05-10 10:00:36	2007-05-29 22:00:48	19.5001388888889	29.1013788584332	59.0632816891918	0.492715237388486
0619_2006	2006	2	4182	2006-07-10 08:01:00	2007-06-25 22:00:00	migrant	Brooks	E_Brooks	2006-10-02 18:00:37	2006-11-26 02:00:37	54.375	266.99006637826	515.701022584534	0.517722584764693	2007-04-21 16:00:37	2007-05-24 12:00:37	32.8333333333333	253.204962814582	331.218747413927	0.764464465829737
0620_2006	2006	2	4206	2006-07-10 08:00:00	2007-06-25 22:00:00	migrant	Coastal	E_Coastal	2006-10-02 06:00:44	2006-11-22 18:00:43	51.5416550925926	148.436083343385	469.203868770586	0.316357330412298	2007-05-22 00:00:37	2007-05-30 14:00:37	8.58333333333333	52.3260497111766	59.4148669945237	0.880689503453732
0621_2006	2006	2	4237	2006-07-10 08:00:00	2007-06-30 22:00:00	migrant	Brooks	E_Brooks	2006-10-06 10:00:27	2006-10-31 18:00:38	25.3751273148148	181.15750450966	253.853450944054	0.713630261223372	2007-04-26 08:00:37	2007-06-11 18:00:36	46.4166550925926	202.994871806672	302.833219003805	0.670319037239179
0621_2007	2007	2	4333	2007-07-01 00:00:00	2008-06-30 22:00:00	migrant	Coastal	E_Coastal	2007-09-21 20:00:37	2007-10-28 22:00:37	37.0833333333333	67.0158378955916	170.464479183043	0.393136671151475	2008-05-20 22:00:36	2008-05-31 12:00:37	10.5833449074074	44.5804070143657	55.0498756928905	0.809818486477039
0621_2008	2008	2	4371	2008-07-01 00:00:00	2009-06-30 22:00:00	migrant	Brooks	E_Brooks	2008-09-28 06:00:35	2008-10-20 18:01:05	22.5003472222222	258.53305455824	330.868568475458	0.781376894606468	2009-05-03 10:00:48	2009-05-21 06:00:41	17.8332523148148	261.175503151358	285.665704345553	0.914269718689888
0621_2009	2009	2	4327	2009-07-01 00:01:00	2010-06-30 22:00:00	migrant	Brooks	E_Brooks	2009-09-24 02:00:41	2009-10-03 04:00:34	9.08325231481481	223.342280073395	245.671410829933	0.909109771132486	2010-04-03 00:00:34	2010-06-05 12:00:35	63.5000115740741	265.068041988417	488.092950482953	0.54306877762963
0622_2006	2006	2	4156	2006-07-11 08:00:00	2007-06-22 22:00:00	migrant	Brooks	E_Brooks	2006-10-03 00:00:36	2006-12-04 16:00:39	62.7083680555556	234.897000030361	674.044493081872	0.348488864520445	2007-04-28 20:00:37	2007-06-02 20:00:36	34.9999884259259	184.179445078432	302.995779983659	0.607861420011741
0623_2006	2006	2	4231	2006-07-10 08:00:00	2007-06-30 22:00:00	migrant	Coastal	E_Coastal	2006-10-05 04:01:06	2006-10-09 22:00:48	4.74979166666667	36.0881406282608	41.7039050774871	0.865342000016737	2007-05-21 22:01:07	2007-05-27 00:00:57	5.08321759259259	8.06881557290113	9.83281523548543	0.820600751632326
0623_2007	2007	2	4336	2007-07-01 00:01:00	2008-06-30 22:00:00	migrant	Brooks	E_Brooks	2007-10-22 02:00:37	2007-11-04 18:00:37	13.7083333333333	111.338709561277	125.031770229042	0.890483349610411	2008-05-23 16:00:37	2008-06-10 00:00:37	17.3333333333333	79.4390691286993	154.447997460282	0.514341852500405
0623_2008	2008	2	4362	2008-07-01 00:00:00	2009-06-30 22:00:00	migrant	Coastal	W_Coastal	2008-09-29 00:00:36	2008-11-05 18:00:49	37.7918171296296	185.332617910059	335.736646698685	0.552017838184911	2009-04-24 02:00:35	2009-05-20 02:00:34	25.9999884259259	139.415921309572	164.952899032579	0.845186244844578
0624_2006	2006	2	4217	2006-07-10 08:00:00	2007-06-29 12:00:00	migrant	Brooks	E_Brooks	2006-10-03 06:00:39	2006-10-14 02:00:37	10.8333101851852	144.201806503714	166.689973683838	0.865089863036528	2007-05-16 20:00:22	2007-06-12 04:00:39	26.3335300925926	207.122124459148	294.406330307531	0.703524697457397
0625_2006	2006	2	4163	2006-07-10 08:01:00	2007-06-25 22:01:00	migrant	Coastal	E_Coastal	2006-10-05 02:00:36	2006-11-02 18:00:36	28.7083333333333	111.754114113552	240.915419371562	0.463872816464251	2007-05-22 08:00:36	2007-05-31 18:00:36	9.41666666666667	36.5156744926477	40.6287859316203	0.898763614401496
0626_2006	2006	2	4206	2006-07-10 08:00:00	2007-06-30 22:00:00	migrant	Brooks	E_Brooks	2006-10-01 20:00:24	2006-12-05 06:00:55	64.4586921296296	268.614379708374	667.901213061613	0.402176810664955	2007-04-20 00:00:37	2007-06-04 08:00:36	45.3333217592593	263.659051166456	448.880282154197	0.587370534301806
0626_2007	2007	2	4368	2007-07-01 00:01:00	2008-06-28 22:00:00	migrant	Coastal	W_Coastal	2007-08-11 18:00:36	2007-08-30 18:00:37	19.0000115740741	115.600563271889	151.606678486461	0.762503106234944	2008-05-17 18:01:08	2008-05-28 12:00:37	10.7496412037037	155.152029298232	163.021693149344	0.951726278269591
0701_2007	2007	2	4363	2007-07-01 00:01:00	2008-06-28 22:01:00	migrant	Coastal	E_Coastal	2007-09-27 20:01:06	2007-11-03 12:00:37	36.6663310185185	172.64832822121	361.593108293017	0.477465759887505	2008-04-18 12:00:36	2008-05-30 10:00:36	41.9166666666667	116.85203733037	179.118835308563	0.652371578505812
0701_2008	2008	2	4363	2008-07-01 08:00:00	2009-06-30 22:00:00	migrant	Coastal	W_Coastal	2008-09-29 22:00:37	2008-10-27 06:00:26	27.3332060185185	258.636717267788	310.976790493746	0.831691383968377	2009-04-20 00:01:05	2009-05-29 12:00:34	39.4996412037037	195.871899992248	245.028061587692	0.799385583524883
0701_2009	2009	2	4324	2009-07-01 00:00:00	2010-06-30 22:00:00	migrant	Coastal	W_Coastal	2009-09-21 10:00:36	2009-11-12 00:00:33	51.6249652777778	179.852575095921	451.396780873784	0.398435661742589	2010-05-26 18:00:34	2010-06-08 16:00:33	12.9166550925926	114.905808631734	122.803924591647	0.935685150241121
0701_2010	2010	2	4368	2010-07-01 00:00:00	2011-06-30 22:00:00	migrant	Brooks	E_Brooks	2010-09-26 00:00:34	2010-10-16 20:00:38	20.8333796296296	217.40565287224	294.923472552537	0.737159545120682	2011-05-13 08:01:05	2011-06-20 14:00:58	38.2499189814815	220.1464388956	320.734353062535	0.686382474448185
0701_2011	2011	2	4385	2011-07-01 00:00:00	2012-06-30 22:00:00	migrant	Brooks	E_Brooks	2011-09-29 04:00:34	2011-12-19 04:00:38	81.041712962963	277.08158666231	682.053379171575	0.406246189995942	2012-04-10 08:00:58	2012-05-25 14:00:46	45.2498611111111	209.351397496874	366.579534657347	0.571094067464953
0703_2012	2012	2	4325	2012-07-01 00:00:00	2013-06-27 04:00:00	other	Coastal	W_Coastal	NA	NA	NA	NA	NA	NA	NA	NA	NA	NA	NA	NA
0705_2012	2012	2	3199	2012-07-01 00:00:00	2013-06-30 22:00:00	other	Coastal	W_Coastal	NA	NA	NA	NA	NA	NA	NA	NA	NA	NA	NA	NA
0705_2013	2013	2	2884	2013-07-01 00:00:00	2014-06-30 22:00:00	migrant	Coastal	W_Coastal	2013-08-28 06:00:39	2013-11-05 02:00:39	68.875	43.715556727155	457.10600993486	0.095635488873543	2014-05-12 06:00:36	2014-05-29 08:00:38	17.0833564814815	41.4757580203805	62.5732276292083	0.662835522344387
0705_2014	2014	2	1610	2014-07-01 00:00:00	2015-06-22 04:00:00	other	Coastal	W_Coastal	NA	NA	NA	NA	NA	NA	NA	NA	NA	NA	NA	NA
0802_2008	2008	2	4298	2008-07-02 08:00:00	2009-06-25 22:00:00	migrant	Brooks	W_Brooks	2008-10-06 02:00:14	2008-11-18 00:00:37	42.958599537037	409.706756906399	579.864489371513	0.706556039240237	2009-04-30 04:00:35	2009-05-25 18:00:57	25.583587962963	338.030061543231	380.831229714872	0.88761119143594
0802_2009	2009	12	727	2009-07-01 13:00:00	2010-06-30 21:00:00	migrant	Coastal	W_Coastal	2009-09-26 23:00:50	2009-11-10 11:00:35	44.5414930555556	39.7804262650366	276.323866873418	0.143963048560187	2010-05-17 23:00:35	2010-06-07 23:00:19	20.9998148148148	30.9080862162839	68.2208286952603	0.453059378014141
0802_2010	2010	12	583	2010-07-01 13:00:00	2011-04-19 11:00:00	migrant	Brooks	E_Brooks	2010-09-28 23:00:36	2010-12-07 11:01:04	69.5419907407407	305.943935277159	588.862806405277	0.519550448677169	NA	NA	NA	NA	NA	NA
0803_2008	2008	2	4249	2008-07-01 08:00:00	2009-06-24 22:00:00	migrant	Brooks	W_Brooks	2008-09-25 20:00:36	2008-11-06 20:01:05	42.0420023148148	433.014363815447	614.670188444745	0.704466186836019	2009-04-28 20:00:35	2009-06-15 00:00:36	47.1666782407407	433.778615636226	480.556774123922	0.902658414142689
0803_2009	2009	12	727	2009-07-01 09:00:00	2010-06-30 21:00:00	migrant	Coastal	W_Coastal	2009-09-23 23:00:54	2009-11-09 11:00:53	46.5416550925926	92.4564115609191	294.594002248827	0.313843495981382	2010-04-08 11:00:54	2010-05-30 11:00:53	51.9999884259259	85.7235947028822	188.549568373765	0.454647525540609
0803_2010	2010	12	729	2010-07-01 09:01:00	2011-06-30 21:00:00	migrant	Coastal	W_Coastal	2010-09-25 11:00:36	2010-12-31 23:01:29	97.5422800925926	192.884888351248	557.755042230368	0.345823656886962	2011-05-21 11:00:54	2011-05-31 23:00:53	10.4999884259259	53.7828636912414	59.97422536348	0.896766291940993
0803_2011	2011	12	715	2011-07-01 13:00:00	2012-06-30 22:00:00	migrant	Brooks	E_Brooks	2011-10-02 11:00:53	2011-11-03 11:00:53	32	265.010115733623	342.467841996053	0.773824818672104	2012-05-10 23:01:05	2012-06-02 23:00:54	22.9998726851852	225.065006025525	274.836946274922	0.81890375029997
0803_2012	2012	2	2357	2012-07-01 00:00:00	2013-06-30 04:00:00	migrant	Coastal	W_Coastal	2012-09-29 18:00:55	2012-11-02 08:00:36	33.5831134259259	89.2921323402734	150.575025386497	0.593007586158977	2013-05-09 02:00:36	2013-06-01 18:00:53	23.6668634259259	68.8929848232156	104.022530899113	0.662289065914309
0804_2008	2008	2	4311	2008-07-01 10:01:00	2009-06-25 22:00:00	migrant	Brooks	W_Brooks	2008-09-28 20:00:37	2008-11-07 10:00:37	39.625	492.265125143463	738.171452746778	0.666870986830656	2009-04-30 08:00:36	2009-06-15 16:00:39	46.3333680555556	424.56397752156	502.267272549896	0.845294927073679
0804_2009	2009	12	721	2009-07-01 13:00:00	2010-06-30 21:00:00	migrant	Coastal	W_Coastal	2009-10-20 11:00:48	2009-11-30 23:00:28	41.5414351851852	80.8519925194379	351.459151813624	0.230046627331284	2010-05-26 11:01:05	2010-06-22 13:00:35	27.0829861111111	270.209335174901	289.643140041631	0.932904315068754
0806_2008	2008	2	4366	2008-07-01 08:00:00	2009-06-30 22:00:00	migrant	Brooks	W_Brooks	2008-10-04 06:00:37	2008-11-08 02:00:45	34.8750925925926	412.101431884204	732.249371871253	0.56278837198738	2009-04-30 04:00:35	2009-06-16 08:00:48	47.1668171296296	411.626203906849	461.876626361898	0.89120379861856
0806_2009	2009	2	4327	2009-07-01 00:00:00	2010-06-30 22:00:00	migrant	Coastal	W_Coastal	2009-09-23 10:00:49	2009-11-24 20:00:43	62.4582638888889	187.318352499516	539.328645244027	0.347317640461617	2010-03-31 00:00:35	2010-06-04 18:01:41	65.7507638888889	90.9126222148577	165.842024766372	0.548188086481276
0806_2010	2010	2	4370	2010-07-01 00:00:00	2011-06-30 22:00:00	migrant	Brooks	E_Brooks	2010-09-25 00:00:35	2010-12-06 02:01:09	72.1253935185185	290.27147030787	718.213873720009	0.404157425704409	2011-04-25 22:00:35	2011-06-16 14:00:38	51.6667013888889	271.288606977918	433.454042496545	0.625876287634532
0808_2008	2008	2	4286	2008-07-02 08:00:00	2009-06-24 22:00:00	migrant	Brooks	W_Brooks	2008-09-27 18:00:37	2008-11-05 18:00:37	39.0416666666667	455.030688952785	741.590314711982	0.613587691108816	2009-04-27 08:00:36	2009-06-13 12:00:36	47.1666666666667	488.929385232281	624.01189890174	0.783525740603338
0808_2009	2009	12	727	2009-07-01 09:01:00	2010-06-30 21:00:00	migrant	Coastal	W_Coastal	2009-10-18 11:00:35	2009-12-31 11:00:54	74.0418865740741	45.3823467288405	575.040085754663	0.0789203185188077	2010-04-30 11:00:36	2010-05-27 23:00:36	27.5	62.9290806541891	93.8078478907788	0.670829595488193
0809_2012	2012	2	2641	2012-07-01 10:00:00	2013-06-30 22:00:00	migrant	Coastal	W_Coastal	2012-09-26 00:00:54	2012-11-05 10:00:36	40.458125	88.7374948172012	231.417755759885	0.383451539946977	2013-05-12 22:00:50	2013-06-02 20:00:36	20.9165046296296	98.0787550716356	133.30061966056	0.73577118637097
0809_2013	2013	2	2620	2013-07-01 00:00:00	2014-06-30 22:00:00	migrant	Brooks	E_Brooks	2013-09-03 02:00:55	2013-10-16 22:00:36	43.8331134259259	226.201814658061	447.602982255339	0.505362617376445	2014-04-25 02:00:36	2014-05-16 16:00:36	21.5833333333333	218.863863316052	253.402947067079	0.863698965813983
0812_2008	2008	2	3816	2008-07-02 10:00:00	2009-06-30 22:00:00	migrant	Coastal	W_Coastal	2008-09-13 22:00:43	2008-11-05 00:01:06	52.1252662037037	275.487852646407	388.086352730674	0.709862252841421	2009-04-28 16:00:36	2009-06-19 16:01:02	52.0003009259259	196.000712983267	426.768296493371	0.459267275928758
0812_2009	2009	8	1072	2009-07-01 00:00:00	2010-06-30 16:00:00	other	Coastal	W_Coastal	NA	NA	NA	NA	NA	NA	NA	NA	NA	NA	NA	NA
0812_2010	2010	8	1054	2010-07-01 00:02:00	2011-06-19 16:00:00	resident	Coastal	E_Coastal	NA	NA	NA	NA	NA	NA	NA	NA	NA	NA	NA	NA
0812_2014	2014	2	2397	2014-07-03 20:00:00	2015-06-30 22:00:00	other	Coastal	E_Coastal	NA	NA	NA	NA	NA	NA	NA	NA	NA	NA	NA	NA
0813_2008	2008	2	2025	2008-07-02 08:00:00	2009-06-30 22:00:00	migrant	Brooks	E_Brooks	2008-10-01 00:00:41	2008-10-31 14:00:54	30.5834837962963	297.179204874111	360.997508672138	0.823216775005537	2009-05-02 14:00:36	2009-06-17 20:01:05	46.2503356481481	312.144780001395	388.37488668288	0.803720298877797
0813_2009	2009	8	1081	2009-07-01 00:00:00	2010-06-30 16:01:00	migrant	Coastal	W_Coastal	2009-09-14 00:01:04	2009-11-21 08:00:35	68.3746643518518	76.4404370437101	455.467181102292	0.167828638846632	2010-05-29 08:00:35	2010-06-10 00:00:26	11.6665625	82.833395256754	89.0386255975147	0.930308556549261
0813_2010	2010	8	1089	2010-07-01 00:00:00	2011-06-30 16:00:00	migrant	Brooks	E_Brooks	2010-09-18 00:01:06	2010-10-27 00:00:36	38.9996527777778	301.82956697351	531.097299057911	0.568313127385342	2011-04-19 00:00:36	2011-06-05 16:00:44	47.6667592592593	280.244301021811	398.259246852071	0.70367305526971
0813_2011	2011	2	4385	2011-07-01 00:00:00	2012-06-30 22:00:00	migrant	Brooks	E_Brooks	2011-10-01 02:00:35	2011-12-24 22:00:35	84.875	308.652252050134	812.70968910035	0.379781681195169	2012-04-18 00:00:35	2012-05-31 06:00:36	43.2500115740741	209.007646222197	338.651616123322	0.617175989339102
0813_2012	2012	2	4380	2012-07-01 00:00:00	2013-06-30 22:00:00	migrant	Coastal	E_Coastal	2012-09-28 10:00:35	2012-11-04 20:00:35	37.4583333333333	98.8879216499418	222.49054250677	0.444458989293591	2013-05-22 18:00:37	2013-06-06 20:00:35	15.0833101851852	42.1811044284945	67.1032842626534	0.628599701072614
0813_2013	2013	2	4353	2013-07-01 00:00:00	2014-06-30 18:00:00	migrant	Brooks	E_Brooks	2013-09-20 14:00:35	2013-10-17 16:00:35	27.0833333333333	253.152298415912	341.331657246172	0.741660766125	2014-04-10 08:00:40	2014-05-21 08:00:35	40.9999421296296	260.666694483835	362.178437402785	0.719718977068596
0813_2014	2014	2	2563	2014-07-02 08:00:00	2015-06-30 22:00:00	migrant	Coastal	E_Coastal	2014-10-26 20:00:33	2014-11-18 00:00:45	22.2084722222222	87.5274790260663	147.574757232219	0.593106034308672	2015-05-13 08:00:34	2015-06-01 16:00:34	19.3333333333333	61.8150590776921	84.8329680174622	0.728667881394506
0813_2015	2015	2	2282	2015-07-01 00:00:00	2016-06-30 22:00:00	migrant	Brooks	E_Brooks	2015-09-11 06:00:36	2015-11-15 14:00:49	65.375150462963	292.044883549264	473.524774813888	0.616746787248983	2016-05-09 16:00:36	2016-06-17 22:00:38	39.2500231481481	274.966072093274	362.318278476523	0.758907536350228
0815_2008	2008	2	3817	2008-07-02 08:00:00	2009-06-24 22:00:00	migrant	Brooks	E_Brooks	2008-09-26 22:00:40	2008-11-02 06:00:36	36.3749537037037	285.748742243753	495.350335616786	0.576861913069974	2009-05-06 20:00:36	2009-06-11 08:00:35	35.4999884259259	335.467078610815	499.823205033069	0.671171476699687
0816_2012	2012	2	3811	2012-07-01 00:00:00	2013-05-15 00:00:00	migrant	Coastal	W_Coastal	2012-08-30 20:00:36	2012-10-29 22:00:36	60.0833333333333	130.541166302471	458.522265565353	0.284699732392525	NA	NA	NA	NA	NA	NA
0819_2008	2008	2	3822	2008-07-01 08:00:00	2009-06-25 22:00:00	migrant	Brooks	W_Brooks	2008-10-04 20:00:36	2008-11-05 08:00:37	31.5416782407407	435.719337471666	599.592396065848	0.726692567034848	2009-04-29 16:00:37	2009-06-04 06:00:36	35.5833217592593	310.746188085158	335.726618106382	0.925592941774701
0819_2013	2013	2	2517	2013-07-01 00:00:00	2014-06-30 14:00:00	other	Coastal	W_Coastal	NA	NA	NA	NA	NA	NA	NA	NA	NA	NA	NA	NA
0819_2014	2014	2	2189	2014-07-01 04:00:00	2015-06-30 22:00:00	other	Coastal	W_Coastal	NA	NA	NA	NA	NA	NA	NA	NA	NA	NA	NA	NA
0819_2015	2015	2	2654	2015-07-01 00:00:00	2016-06-30 22:00:00	other	Coastal	W_Coastal	NA	NA	NA	NA	NA	NA	NA	NA	NA	NA	NA	NA
0820_2012	2012	2	3606	2012-07-01 00:00:00	2013-06-30 22:00:00	migrant	Coastal	E_Coastal	2012-10-18 20:00:36	2012-12-29 10:00:36	71.625	64.2770018311323	349.76414377174	0.183772416285988	2013-05-17 00:00:39	2013-06-01 14:00:36	15.5832986111111	54.2717122549233	91.1404604946925	0.595473316245574
0820_2013	2013	2	3073	2013-07-01 00:00:00	2014-06-29 22:00:00	migrant	Coastal	W_Coastal	2013-11-08 02:00:36	2013-11-26 20:00:36	18.75	39.2698208013433	52.1157486360361	0.753511593503038	2014-05-02 08:00:54	2014-06-13 20:00:43	42.4998726851852	144.716635733963	309.095370241544	0.468194122807058
0820_2014	2014	2	2225	2014-07-01 14:00:00	2015-06-23 22:00:00	resident	Coastal	E_Coastal	NA	NA	NA	NA	NA	NA	NA	NA	NA	NA	NA	NA
0914_2009	2009	12	725	2009-07-01 13:00:00	2010-06-30 21:00:00	migrant	Coastal	W_Coastal	2009-09-29 11:00:35	2009-11-25 11:00:35	57.0416666666667	48.8705002393754	360.626742632115	0.135515463669397	2010-04-10 11:00:59	2010-04-23 11:00:36	12.9997337962963	85.3099472968387	91.2985701275608	0.934406170629454
0915_2009	2009	12	728	2009-07-01 13:01:00	2010-06-30 21:00:00	migrant	Coastal	W_Coastal	2009-09-17 23:00:36	2009-11-22 23:00:35	66.0416550925926	248.720885585695	686.441484964807	0.362333703649113	2010-05-26 11:01:04	2010-06-30 21:00:59	35.4166087962963	299.754384177328	349.141121384147	0.858547921794406
0915_2010	2010	12	729	2010-07-01 09:00:00	2011-06-30 21:00:00	resident	Coastal	E_Coastal	NA	NA	NA	NA	NA	NA	NA	NA	NA	NA	NA	NA
1004_2010	2010	2	4372	2010-07-01 00:01:00	2011-06-30 22:01:00	migrant	Brooks	E_Brooks	2010-09-26 18:00:34	2010-11-04 18:00:48	39.000162037037	193.224440345833	470.687475043284	0.410515364421084	2011-05-14 14:00:35	2011-05-31 04:00:38	16.5833680555556	185.350816688036	206.744168301833	0.89652258736235
1004_2011	2011	2	4388	2011-07-01 00:00:00	2012-06-30 22:00:00	migrant	Brooks	E_Brooks	2011-09-30 08:00:35	2011-12-08 06:00:40	68.9583912037037	241.103001516533	788.063415099457	0.305943654910189	2012-04-18 10:00:34	2012-06-08 14:00:38	51.166712962963	250.815456745342	389.158810759462	0.644506689327844
1018_2014	2014	2	2346	2014-07-06 22:00:00	2015-06-23 22:00:00	migrant	Coastal	E_Coastal	2014-09-22 00:00:43	2014-09-27 20:00:35	5.83324074074074	51.3602660251624	66.3346033697555	0.774260543006118	2015-04-24 22:00:39	2015-05-19 00:00:41	24.0833564814815	35.958382571174	53.0755105022621	0.677494803740821
1102_2011	2011	2	4383	2011-07-01 00:00:00	2012-06-30 22:00:00	migrant	Brooks	E_Brooks	2011-10-01 04:00:37	2011-11-18 22:00:52	48.7918402777778	229.894585232644	445.642350422994	0.515872391873065	2012-05-16 10:00:34	2012-06-30 22:00:52	45.5002083333333	220.173514564947	337.931719513599	0.651532548888435
1102_2014	2014	2	1435	2014-07-05 00:00:00	2015-06-29 20:00:00	other	Coastal	W_Coastal	NA	NA	NA	NA	NA	NA	NA	NA	NA	NA	NA	NA
1102_2015	2015	2	1695	2015-07-01 16:00:00	2016-06-29 20:00:00	migrant	Coastal	E_Coastal	2015-09-07 18:00:49	2015-10-04 20:00:34	27.0831597222222	151.053077740945	212.89802855759	0.709509048835952	2016-05-03 16:01:05	2016-05-30 10:00:34	26.7496412037037	92.384360144178	125.141448225451	0.738239499815769
1104_2014	2014	2	2586	2014-07-02 02:00:00	2015-06-23 22:00:00	migrant	Coastal	E_Coastal	2014-09-11 22:00:34	2014-11-11 14:00:42	60.7084259259259	52.3325118568993	302.00880109248	0.17328141321575	2015-04-15 16:00:34	2015-06-16 22:00:32	62.2499768518519	62.9789501955111	198.70059068539	0.316954015980899
1104_2015	2015	3	1884	2015-07-01 00:00:00	2016-06-30 21:00:00	resident	Coastal	E_Coastal	NA	NA	NA	NA	NA	NA	NA	NA	NA	NA	NA	NA
1107_2014	2014	2	2055	2014-07-01 00:00:00	2015-06-30 22:00:00	other	Coastal	W_Coastal	NA	NA	NA	NA	NA	NA	NA	NA	NA	NA	NA	NA
1107_2015	2015	2	1972	2015-07-01 00:00:00	2016-06-30 22:00:00	other	Coastal	W_Coastal	NA	NA	NA	NA	NA	NA	NA	NA	NA	NA	NA	NA
1112_2014	2014	2	3050	2014-07-01 00:00:00	2015-06-30 20:00:00	migrant	Coastal	E_Coastal	2014-10-26 08:00:33	2014-11-20 20:00:49	25.5418518518519	94.46938952307	115.521519614375	0.817764428986223	2015-04-28 18:00:26	2015-05-30 12:00:45	31.7502199074074	74.3034632501549	130.213199332241	0.570629272847895
1112_2015	2015	2	2229	2015-07-01 00:00:00	2016-06-30 18:00:00	resident	Coastal	E_Coastal	NA	NA	NA	NA	NA	NA	NA	NA	NA	NA	NA	NA
1155_2015	2015	2	2329	2015-07-01 00:00:00	2016-06-30 22:00:00	other	Coastal	W_Coastal	NA	NA	NA	NA	NA	NA	NA	NA	NA	NA	NA	NA
1202_2012	2012	2	4380	2012-07-01 00:01:00	2013-06-30 22:00:00	migrant	Coastal	W_Coastal	2012-10-10 04:00:36	2012-11-29 12:00:36	50.375	68.5820749354682	456.211818738595	0.15032945688495	2013-06-03 00:00:36	2013-06-30 22:00:36	27.9166666666667	189.719301731358	258.748258193738	0.733219628436324
1204_2012	2012	2	4374	2012-07-01 00:00:00	2013-06-30 22:00:00	migrant	Coastal	E_Coastal	2012-09-27 22:00:49	2012-10-15 04:00:36	17.249849537037	73.053713226607	116.467882252614	0.627243423797785	2013-05-21 16:00:39	2013-05-28 14:00:35	6.91662037037037	45.8462841633406	50.8869824782427	0.900943265459741
1208_2015	2015	3	2224	2015-07-01 00:00:00	2016-06-30 21:00:00	migrant	Coastal	E_Coastal	2015-09-01 00:00:35	2015-10-09 21:00:35	38.875	89.5319354503671	281.26381688342	0.318320132473623	2016-05-19 18:00:52	2016-06-04 06:00:38	15.499837962963	45.3874477132931	88.571575056587	0.512438078292
1301_2013	2013	2	2183	2013-07-01 00:00:00	2014-06-30 22:00:00	migrant	Brooks	E_Brooks	2013-08-24 18:00:49	2013-10-04 20:00:35	41.0831712962963	288.210339478772	394.914839824553	0.72980377138224	2014-04-10 08:00:35	2014-06-02 22:00:35	53.5833333333333	292.225896628424	444.231051426437	0.65782411132693
1301_2014	2014	2	1483	2014-07-01 12:00:00	2015-04-20 00:00:00	other	Coastal	E_Coastal	NA	NA	NA	NA	NA	NA	NA	NA	NA	NA	NA	NA
1302_2013	2013	2	3307	2013-07-01 00:00:00	2014-06-29 18:00:00	migrant	Brooks	W_Brooks	2013-10-18 10:00:36	2013-11-30 14:00:36	43.2083333333333	298.657717017376	548.076757485723	0.544919507967195	2014-04-18 00:00:49	2014-05-28 10:00:36	40.4165162037037	309.903667473427	422.518990711716	0.733466836488006
1302_2014	2014	2	2258	2014-07-01 04:00:00	2015-06-30 22:00:00	migrant	Coastal	W_Coastal	2014-09-20 20:00:36	2014-10-20 02:00:45	29.2501041666667	50.6081461150622	273.690182999582	0.184910344830087	2015-05-26 18:00:36	2015-06-21 14:00:36	25.8333333333333	137.02212627944	179.569193907603	0.763060318408202
1302_2015	2015	2	2119	2015-07-01 00:00:00	2016-06-30 16:00:00	migrant	Coastal	W_Coastal	2015-09-19 02:00:35	2015-11-14 00:00:35	55.9583333333333	61.4637935354964	240.237203827415	0.255846274250059	2016-05-03 22:00:35	2016-05-25 12:00:35	21.5833333333333	41.8485708508699	90.2741093627877	0.463572237336529
1303_2013	2013	2	2299	2013-07-01 00:00:00	2014-06-29 20:00:00	migrant	Coastal	W_Coastal	2013-09-20 02:00:35	2013-10-06 14:00:35	16.5	144.517961453048	224.60284110732	0.643437815570619	2014-05-01 10:00:35	2014-05-23 14:00:35	22.1666666666667	94.2346669550675	124.00825950152	0.759906375058128
1303_2015	2015	2	1248	2015-07-01 00:00:00	2016-06-21 04:00:00	migrant	Coastal	W_Coastal	2015-09-18 22:00:35	2015-11-23 04:00:35	65.2916666666667	51.9000663659432	386.008068202716	0.134453320127722	2016-04-13 18:00:35	2016-05-26 12:00:35	42.75	48.5089023276661	99.1153535574737	0.489418647934675
1309_2013	2013	2	2988	2013-07-01 00:00:00	2014-06-30 20:00:00	migrant	Brooks	E_Brooks	2013-09-19 10:00:48	2013-10-06 06:00:35	16.8331828703704	235.710399586004	255.903392962	0.921091341766639	2014-05-01 16:00:35	2014-05-18 06:00:37	16.5833564814815	197.572156636909	222.086637011926	0.889617490251339
1309_2014	2014	2	2479	2014-07-01 20:00:00	2015-06-30 08:00:00	migrant	Brooks	E_Brooks	2014-09-14 22:00:35	2014-11-06 00:00:35	52.125	264.036497988616	445.672592119535	0.592444998093573	2015-03-31 18:00:35	2015-05-30 18:00:35	60	273.558920609479	405.085254090834	0.675311969139558
1309_2015	2015	2	2893	2015-07-01 08:00:00	2016-06-30 18:00:00	migrant	Brooks	E_Brooks	2015-10-24 12:00:35	2015-11-30 20:00:35	37.375	232.43497159719	408.722197132065	0.568686930213596	2016-05-09 04:00:37	2016-05-30 20:00:35	21.6666435185185	252.677365729518	288.130200402798	0.876955506143686
1511_2015	2015	3	1819	2015-07-01 00:00:00	2016-06-30 15:00:00	migrant	Coastal	W_Coastal	2015-08-28 21:00:35	2015-10-30 18:00:35	62.875	78.689282038418	329.508392185695	0.238808127211742	2016-04-09 00:00:37	2016-05-10 21:00:35	31.8749768518519	62.6681641702837	91.3712293206622	0.685863204820779
1516_2015	2015	2	2670	2015-07-01 00:00:00	2016-06-30 20:00:00	resident	Coastal	E_Coastal	NA	NA	NA	NA	NA	NA	NA	NA	NA	NA	NA	NA
1519_2015	2015	2	2594	2015-07-01 00:00:00	2016-06-30 04:00:00	resident	Coastal	E_Coastal	NA	NA	NA	NA	NA	NA	NA	NA	NA	NA	NA	NA
1524_2015	2015	3	2113	2015-07-01 00:00:00	2016-06-30 21:00:00	migrant	Brooks	E_Brooks	2015-09-12 06:00:36	2015-10-25 21:00:35	43.6249884259259	296.198917580752	579.583468479594	0.511054806924985	2016-05-10 15:00:36	2016-06-08 18:00:53	29.1251967592593	244.870914993618	316.61955802027	0.773391626609313
1525_2015	2015	3	2323	2015-07-01 00:00:00	2016-06-30 15:00:00	other	Coastal	W_Coastal	NA	NA	NA	NA	NA	NA	NA	NA	NA	NA	NA	NA
1526_2015	2015	3	2188	2015-07-01 00:00:00	2016-06-30 21:00:00	other	Coastal	E_Coastal	NA	NA	NA	NA	NA	NA	NA	NA	NA	NA	NA	NA
1527_2015	2015	2	2462	2015-07-01 00:00:00	2016-06-30 04:00:00	migrant	Coastal	W_Coastal	2015-09-29 12:00:48	2015-10-06 00:00:34	6.49983796296296	56.0086542789843	90.7780396428795	0.616984619841122	2016-04-25 00:00:36	2016-05-02 00:00:36	7	24.4469685562163	28.9902921937328	0.843281205751397
FY0702_2013	2013	2	2800	2013-07-01 00:00:00	2014-06-30 16:00:00	migrant	Coastal	W_Coastal	2013-09-17 04:00:37	2013-10-25 20:00:35	38.6666435185185	228.210651126456	454.005889471303	0.50266011172721	2014-04-21 02:00:36	2014-05-27 20:00:35	36.7499884259259	126.245690337646	182.129298838777	0.693165191666391
FY0702_2014	2014	2	2685	2014-07-01 06:00:00	2015-06-30 18:00:00	resident	Coastal	E_Coastal	NA	NA	NA	NA	NA	NA	NA	NA	NA	NA	NA	NA
FY0917_2013	2013	2	2873	2013-07-01 00:00:00	2014-06-30 18:00:00	migrant	Brooks	E_Brooks	2013-10-22 00:00:35	2013-11-19 00:00:35	28.0416666666667	174.694703749549	250.588484864188	0.697137794836137	2014-04-11 04:01:06	2014-05-22 00:00:35	40.832974537037	255.783597416958	354.904336918282	0.720711388420855
FY0917_2014	2014	2	2570	2014-07-01 20:00:00	2015-06-30 22:01:00	migrant	Coastal	E_Coastal	2014-09-13 20:00:49	2014-11-11 10:00:35	58.624837962963	76.232305345813	295.873078867611	0.257652050120868	2015-03-27 22:00:35	2015-06-08 16:00:47	72.7501388888889	96.1209513747958	206.963362968747	0.464434622611495
FY0921_2013	2013	2	2935	2013-07-01 00:00:00	2014-06-30 22:00:00	migrant	Coastal	W_Coastal	2013-09-04 16:01:05	2013-11-05 00:00:37	61.3746759259259	97.7048261955018	451.474327601522	0.216412806270875	2014-05-14 08:00:37	2014-06-20 02:00:35	36.7499768518519	250.940574001303	359.655783629919	0.697724283670962
FY0921_2014	2014	2	2549	2014-07-01 00:00:00	2015-06-30 22:00:00	resident	Coastal	E_Coastal	NA	NA	NA	NA	NA	NA	NA	NA	NA	NA	NA	NA
FY0921_2015	2015	2	2804	2015-07-01 00:00:00	2016-06-20 22:00:00	resident	Coastal	E_Coastal	NA	NA	NA	NA	NA	NA	NA	NA	NA	NA	NA	NA
